# Supplementary material for: Singing as training modality within pulmonary rehabilitation for COPD patients may enhance diaphragmatic function: a pilot RCT exploring impact on diaphragmatic mobility and thickness
Source: Front Physiol. 2026 Mar 4;17:1728597. doi: 10.3389/fphys.2026.1728597 (PMC12995629; doi:10.3389/fphys.2026.1728597)
Supplement: Supplementary file 2 [file Table1.xlsx]

## Sheet: Sheet1
Group	Participant ID	session	Attendance Range	Percentage
HE	HE-1	12	100% (12 sessions)	100		HE	100% (12 sessions)	0.267
HE	HE-2	12	100% (12 sessions)	100			76-99% (10-11 sessions)	0.533
HE	HE-3	12	100% (12 sessions)	100			<75% (<10 sessions)	0.2
HE	HE-4	12	100% (12 sessions)	100		ST	100% (12 sessions)	0.278
HE	HE-5	10	76-99% (10-11 sessions)	85			76-99% (10-11 sessions)	0.611
HE	HE-6	11	76-99% (10-11 sessions)	85			<75% (<10 sessions)	0.111
HE	HE-7	11	76-99% (10-11 sessions)	85
HE	HE-8	11	76-99% (10-11 sessions)	85
HE	HE-9	10	76-99% (10-11 sessions)	85
HE	HE-10	11	76-99% (10-11 sessions)	85
HE	HE-11	10	76-99% (10-11 sessions)	85
HE	HE-12	10	76-99% (10-11 sessions)	85
HE	HE-13	9	<75% (<10 sessions)	70
HE	HE-14	8	<75% (<10 sessions)	70
HE	HE-15	9	<75% (<10 sessions)	70
ST	ST-1	12	100% (12 sessions)	100
ST	ST-2	12	100% (12 sessions)	100
ST	ST-3	12	100% (12 sessions)	100
ST	ST-4	12	100% (12 sessions)	100
ST	ST-5	12	100% (12 sessions)	100
ST	ST-6	10	76-99% (10-11 sessions)	85
ST	ST-7	11	76-99% (10-11 sessions)	85
ST	ST-8	11	76-99% (10-11 sessions)	85
ST	ST-9	11	76-99% (10-11 sessions)	85
ST	ST-10	10	76-99% (10-11 sessions)	85
ST	ST-11	10	76-99% (10-11 sessions)	85
ST	ST-12	11	76-99% (10-11 sessions)	85
ST	ST-13	11	76-99% (10-11 sessions)	85
ST	ST-14	11	76-99% (10-11 sessions)	85
ST	ST-15	11	76-99% (10-11 sessions)	85
ST	ST-16	11	76-99% (10-11 sessions)	85
ST	ST-17	8	<75% (<10 sessions)	70
ST	ST-18	8	<75% (<10 sessions)	70
